# Supplementary material for: Triterpenoidal Saponins from the Leaves of Aster koraiensis Offer Inhibitory Activities against SARS-CoV-2
Source: Plants (Basel). 2024 Jan 19;13(2):303. doi: 10.3390/plants13020303 (PMC10819127; doi:10.3390/plants13020303)
Supplement: Supplementary file 1 [file plants-13-00303-s001.zip]

Archive with 1 entries (1 files):
- plants-2783287-supplementary.pdf
